# Supplementary material for: Expression of Concern: Tumor Suppressor MicroRNA-27a in Colorectal Carcinogenesis and Progression by Targeting SGPP1 and Smad2
Source: PLoS One. 2023 Jan 26;18(1):e0280980. doi: 10.1371/journal.pone.0280980 (PMC9879486; doi:10.1371/journal.pone.0280980)
Supplement: S1 File — (ZIP) [file pone.0280980.s001.zip]

Archive with 4 entries (4 files):
- S1 File - Available underlying data Figure 1/Fig.1A Raw data information.docx
- S1 File - Available underlying data Figure 1/Fig.1B Raw data.pzf
- S1 File - Available underlying data Figure 1/Fig.1C Raw data.pzf
- S1 File - Available underlying data Figure 1/Fig.1D Raw data.pzf
