# Supplementary material for: Expression of Concern: Tumor Suppressor MicroRNA-27a in Colorectal Carcinogenesis and Progression by Targeting SGPP1 and Smad2
Source: PLoS One. 2023 Jan 26;18(1):e0280980. doi: 10.1371/journal.pone.0280980 (PMC9879486; doi:10.1371/journal.pone.0280980)
Supplement: S5 File — (ZIP) [file pone.0280980.s005.zip]

Archive with 4 entries (4 files):
- S5 File - Available underlying data Figure 5/Fig.5 Xenografts.pptx
- S5 File - Available underlying data Figure 5/Fig.5A Raw data.pzf
- S5 File - Available underlying data Figure 5/Fig.5B Raw data.pzf
- S5 File - Available underlying data Figure 5/Fig.5C Raw data.pzf
